# Supplementary material for: Blood-Derived Exosomal hTERT mRNA in Patients with Lung Cancer: Characterization and Correlation with Response to Therapy
Source: Biomedicines. 2023 Jun 16;11(6):1730. doi: 10.3390/biomedicines11061730 (PMC10295971; doi:10.3390/biomedicines11061730)
Supplement: Supplementary file 1 [file biomedicines-11-01730-s001.zip]

Archive with 1 entries (1 files):
- biomedicines-2111018-supplementary.pdf
